# Supplementary material for: An Integrated Method for Evaluation of Salt Tolerance in a Tall Wheatgrass Breeding Program
Source: Plants (Basel). 2025 Mar 22;14(7):983. doi: 10.3390/plants14070983 (PMC11990777; doi:10.3390/plants14070983)
Supplement: Supplementary file 1 [file plants-14-00983-s001.zip]

Archive with 1 entries (1 files):
- plants-3511244-supplementary.pdf
